# Supplementary material for: RIEDL tag: A novel pentapeptide tagging system for transmembrane protein purification
Source: Biochem Biophys Rep. 2020 Jul 17;23:100780. doi: 10.1016/j.bbrep.2020.100780 (PMC7369347; doi:10.1016/j.bbrep.2020.100780)
Supplement: Multimedia component 2 [file mmc2.zip]

Archive with 3 entries (3 files):
- bbrep_100780_Asano_coi_disclosure.pdf
- bbrep_100780_Kaneko_coi_disclosure.pdf
- bbrep_100780_Kato_coi_disclosure.pdf
